# Supplementary material for: A TonB-dependent transporter is required for secretion of protease PopC across the bacterial outer membrane
Source: Nat Commun. 2019 Mar 25;10:1360. doi: 10.1038/s41467-019-09366-9 (PMC6434023; doi:10.1038/s41467-019-09366-9)
Supplement: Supplementary file 4 — Source Data [file 41467_2019_9366_MOESM4_ESM.xlsx]

## Sheet: Read me
	Source Data.
	Source data for each relevant figure presented in independent tabs .
	Statistical analyses:
	Values:		Values for each biological replicate
	Average:		Average of the biological replicates
	s.d.:		Standard deviation of biological replicates
	Statistics:		Results of t-test: Two-sample assuming unequal variances
	t-value:		t Statistic
	p-value:		P(T<=t) two-tail

## Sheet: Fig. 2
	Values										Statistics	Drug						Recovery
	Drug
		MC7 (M)	M+Arsenate 50uM	M+DMSO(D)	M+D+CCCP5uM	M+D+Niger. 50uM	M+D+KCl	M+D+KCl+Valin. 10uM				Time (min)	Control vs Treatment	t-value	p-value			Time (min)	Control vs Treatment	t-value	p-value
	0	0.169768	0.182434	0.176353	0.176925	0.153163	0.128257	0.139422				0	MC7 (M) vs M+Arsenate 50uM	-0.312788	0.767067			60 + 0	MC7 (M) vs M+Arsenate 50uM	0.758256	0.477015
		0.185371	0.234512	0.208417	0.176353	0.210421	0.257181	0.224449					M+D vs M+D+CCCP5uM	0.203683	0.846632				M+D vs M+D+CCCP5uM	0.181877	0.861668
		0.242254	0.186702	0.234608	0.253924	0.238229	0.245473	0.243461					M+D vs M+D+Niger. 50uM	0.393648	0.710067				M+D vs M+D+Niger. 50uM	0.462641	0.659925
		0.172216	0.191982	0.189437	0.183123	0.170781	0.176234	0.17566					M+D+KCl+ vs M+D+KCl+Valin. 10uM	0.157165	0.88027				M+D+KCl+ vs M+D+KCl+Valin. 10uM	0.770424	0.470286
	10	0.460063	0.494427	0.470656	0.318065	0.403664	0.385915	0.431434
		0.539078	0.522146	0.552438	0.50501	0.52505	0.585838	0.520374				10	M vs M+Arsenate 50uM	0.375191	0.732474			60 + 10	M vs M+Arsenate 50uM	1.38166	0.26099
		0.637425	0.522663	0.631791	0.567002	0.49336	0.476459	0.634205					M+D vs M+D+CCCP5uM	1.03335	0.341283				M+D vs M+D+CCCP5uM	0.612079	0.573568
		0.453502	0.48475	0.44977	0.434845	0.435419	0.460964	0.450631					M+D vs M+D+Niger. 50uM	1.23973	0.270085				M+D vs M+D+Niger. 50uM	2.51118	0.0458299
													M+D+KCl+ vs M+D+KCl+Valin. 10uM	-0.516794	0.623789				M+D+KCl+ vs M+D+KCl+Valin. 10uM	0.446793	0.678148
	30	0.729745	0.534568	0.725165	0.420555	0.616376	0.738906	0.732608
		0.851369	0.67037	0.847027	0.490314	0.512692	0.866065	0.860053
		0.687324	0.692284	0.602414	0.535614	0.474044	1.02093	1.01851				30	M vs M+Arsenate 50uM	1.14628	0.30356			60 + 30	M vs M+Arsenate 50uM	0.883345	0.442102
		0.719001	0.794629	0.716418	0.421068	0.427382	0.729621	0.732778					M+D vs M+D+CCCP5uM	4.46032	0.00663851				M+D vs M+D+CCCP5uM	0.562951	0.593864
													M+D vs M+D+Niger. 50uM	3.35333	0.015356				M+D vs M+D+Niger. 50uM	1.42819	0.203157
	60	1	0.877601	0.938534	0.530003	0.659319	1.01575	0.957916					M+D+KCl+ vs M+D+KCl+Valin. 10uM	0.0300622	0.976992				M+D+KCl+ vs M+D+KCl+Valin. 10uM	0.0690635	0.947616
		1	1.09418	0.940681	0.667335	0.666333	1.1847	1.18069
		1	1.17542	1.04809	0.747686	0.548089	1.20604	1.20402
		1	1.1084	0.941561	0.508726	0.568312	1.00344	1.00115				60	M vs M+Arsenate 50uM	-0.989517	0.39536			60 + 60	M vs M+Arsenate 50uM	6.03965	0.00910233
													M+D vs M+D+CCCP5uM	5.61845	0.00493303				M+D vs M+D+CCCP5uM	0.81682	0.445244
													M+D vs M+D+Niger. 50uM	8.75916	0.000122633				M+D vs M+D+Niger. 50uM	1.34303	0.237001
	Recovery												M+D+KCl+ vs M+D+KCl+Valin. 10uM	0.200883	0.847426				M+D+KCl+ vs M+D+KCl+Valin. 10uM	0.922733	0.391742
		MC7 (M)	M+Arsenate 50uM	M+DMSO(D)	M+D+CCCP5uM	M+D+Niger. 50uM	M+D+KCl	M+D+KCl+Valin. 10uM
	60 + 0	0.188332	0.161095	0.243557	0.210139	0.229963	0.224299	0.253469
		0.221239	0.217447	0.248809	0.209666	0.19401	0.216474	0.239959
		0.26621	0.222373	0.222312	0.30729	0.218284	0.353202	0.342731
		0.340405	0.288093	0.389907	0.340405	0.362584	0.358406	0.140791
											Statistics	Drug
	60 + 10	0.647409	0.523954	0.692438	0.507505	0.59983	0.414047	0.504106
		0.628659	0.561414	0.621852	0.570116	0.529272	0.541184	0.537781						t-value	p-value				t-value	p-value				t-value	p-value
		0.488119	0.519245	0.689086	0.80145	0.400725	0.455095	0.645187				0 min vs 10min	MC7 (M)	-7.14775	0.00202687		10min vs 30min	MC7 (M)	4.00371	0.00708896		30min vs 60min	MC7 (M)	-7.03534	0.00590061
		0.855031	0.587283	0.552234	0.480231	0.492768	0.930569	0.427837					M+Arsenate 50uM	-19.8924	1.04719e-06			M+Arsenate 50uM	3.07151	0.0544977			M+Arsenate 50uM	-4.66216	0.00345957
													M+DMSO (D)	-7.45107	0.00173319			M+DMSO (D)	3.02343	0.0232941			M+DMSO (D)	-4.30489	0.00767974
	60 + 30	0.890683	0.634193	0.829793	0.550269	0.749646	0.781931	0.841122					M+D+CCCP5uM	-4.56889	0.0102695			M+D+CCCP5uM	0.176571	0.866774			M+D+CCCP5uM	-2.30823	0.0821917
		0.806671	0.629258	0.775017	0.797141	0.454731	0.716814	0.828795					M+D+Niger. 50uM	-8.09369	0.000466701			M+D+Niger. 50uM	0.888023	0.415199			M+D+Niger. 50uM	-2.0377	0.0877234
		0.6323	0.644662	0.623439	0.627467	0.649617	1.05799	1.07612					M+D+KCl	-5.38283	0.00169112			M+D+KCl	4.53724	0.00618429			M+D+KCl	-3.03327	0.023001
		0.518483	0.642907	0.688525	0.773706	0.626165	0.718419	0.48891					M+D+KCl+Valin. 10uM	-6.07822	0.00370234			M+D+KCl+Valin. 10uM	3.99127	0.0104133			M+D+KCl+Valin. 10uM	-2.7147	0.0348877
	60 + 60	1	0.701051	0.79241	0.68196	0.695554	0.807986	0.712263
		1	0.753945	1.01123	0.858747	0.858747	0.945882	1.00783				Recovery
		1	0.862972	1.02175	1.00403	1.01812	1.176	1.01732
		1	0.819653	0.922533	0.920604	0.621665	1.02089	0.818386						t-value	p-value				t-value	p-value				t-value	p-value
												0 min vs 10min	MC7 (M)	-4.85951	0.00828223		10min vs 30min	MC7 (M)	0.506332	0.630686		30min vs 60min	MC7 (M)	-3.42778	0.0416055
													M+Arsenate 50uM	-10.6492	0.000126338			M+Arsenate 50uM	5.42447	0.0122931			M+Arsenate 50uM	-4.08703	0.0264703
													M+DMSO (D)	-7.15615	0.000375617			M+DMSO (D)	1.59938	0.170632			M+DMSO (D)	-2.96672	0.0250638
	Drug												M+D+CCCP5uM	-4.0188	0.0158802			M+D+CCCP5uM	1.03621	0.340047			M+D+CCCP5uM	-1.98442	0.0944436
	Average												M+D+Niger. 50uM	-4.53255	0.00396444			M+D+Niger. 50uM	1.54667	0.182612			M+D+Niger. 50uM	-1.65973	0.157862
		MC7 (M)	M+Arsenate 50uM	M+DMSO(D)	M+D+CCCP5uM	M+D+Niger. 50uM	M+D+KCl	M+D+KCl+Valin. 10uM					M+D+KCl	-2.38775	0.0753516			M+D+KCl	1.62968	0.164098			M+D+KCl	-1.51243	0.181183
	0	0.192402	0.198907	0.202204	0.197581	0.193149	0.201786	0.195748					M+D+KCl+Valin. 10uM	-4.64903	0.00350724			M+D+KCl+Valin. 10uM	2.17077	0.0957279			M+D+KCl+Valin. 10uM	-0.564794	0.596611
	10	0.522517	0.505997	0.526164	0.45623	0.464373	0.477294	0.509161
	30	0.74686	0.672963	0.722756	0.466888	0.507624	0.83888	0.835988
	60	1	1.0639	0.967216	0.613437	0.610513	1.10248	1.08595
	s.d.
		MC7 (M)	M+Arsenate 50uM	M+DMSO(D)	M+D+CCCP5uM	M+D+Niger. 50uM	M+D+KCl	M+D+KCl+Valin. 10uM
	0	0.0339332	0.0240553	0.0252974	0.0376865	0.0384263	0.0606537	0.0471749
	10	0.0859101	0.0193549	0.0831956	0.106766	0.0549115	0.0824609	0.0917041
	30	0.0719625	0.106983	0.0999524	0.056327	0.0804548	0.136396	0.135688
	60	0	0.129151	0.0539298	0.113803	0.0610342	0.107727	0.124502
	Recovery
	Average
		MC7 (M)	M+Arsenate 50uM	M+DMSO(D)	M+D+CCCP5uM	M+D+Niger. 50uM	M+D+KCl	M+D+KCl+Valin. 10uM
	0	0.254047	0.222252	0.276146	0.266875	0.25121	0.288095	0.244237
	10	0.654804	0.547974	0.638902	0.589825	0.505649	0.585224	0.528728
	30	0.712034	0.637755	0.729194	0.687146	0.62004	0.81879	0.808736
	60	1	0.784405	0.936981	0.866335	0.798522	0.98769	0.888949
	s.d.
		MC7 (M)	M+Arsenate 50uM	M+DMSO(D)	M+D+CCCP5uM	M+D+Niger. 50uM	M+D+KCl	M+D+KCl+Valin. 10uM
	60 + 0	0.0658293	0.0519558	0.0767007	0.0671611	0.0757445	0.0782773	0.0826754
	60 + 10	0.151231	0.0322911	0.0662989	0.146015	0.0828716	0.236247	0.0902404
	60 + 30	0.168019	0.00728312	0.0913929	0.118164	0.122525	0.162328	0.241683
	60 + 60	0	0.0713932	0.106157	0.136572	0.17676	0.153409	0.149229

## Sheet: Fig. 4
							Fig. 4a
							Values									Statistics
																	0h
								WT	popC	popD	Doar	Doar+oar	popDDoar			WT vs strain	t-value	p-value
							0	0.151843	0.0454845	0.216018	0.109222	0.18331	0.128101			popC	2.24502	0.153883
								0.112483	0.04905	0.224279	0.0799881	0.126076	0.189176			popD	-1.55644	0.19459
								0.05885	0.0469986	0.185875	0.05	0.160123	0.0849474			Doar	0.87697	0.445062
																Doar+oar	-1.54051	0.221081
																popDDoar	-0.650552	0.550813
							6	0.76229	0.0746914	1.29654	0.0821968	0.820776	0.115401
								0.789783	0.090325	1.29809	0.0683888	0.7659	0.185036				6h
								0.4916	0.0847097	0.6316	0.059475	0.788594	0.0946922			WT vs strain	t-value	p-value
																popC	6.2778	0.0244472
																popD	-1.63263	0.201051
							24	1	0.0657746	1.83094	0.0731449	1.26571	0.152738			Doar	6.40856	0.0234942
								1	0.08845	2.14172	0.130013	1.29181	0.155556			Doar+oar	-1.14581	0.37048
								1	0.0699876	1.67815	0.068275	1.28001	0.105563			popDDoar	5.55122	0.0309519
																	24h
																WT vs strain	t-value	p-value
							Average									popC	132.877	5.66324e-05
								WT	popC	popD	Doar	Doar+oar	popDDoar			popD	-6.4786	0.0230062
							0	0.107725	0.0471777	0.208724	0.0797366	0.156503	0.134075			Doar	45.8943	0.00047443
							6	0.681224	0.083242	1.07541	0.0700202	0.791756	0.13171			Doar+oar	-37.0015	0.000729603
							24	1	0.0747374	1.8836	0.0904778	1.27918	0.137952			popDDoar	53.1628	0.000353634
							s.d.
								WT	popC	popD	Doar	Doar+oar	popDDoar
							0	0.0466787	0.00178947	0.0202144	0.0296116	0.0287883	0.0523706
							6	0.164794	0.00791949	0.384352	0.0114484	0.0275744	0.0473284
							24	0	0.0120608	0.236231	0.0343253	0.0130684	0.0280856

## Sheet: Fig. 5
									Fig. 5c
									Values										Statistics
																				0h
										WT	Doar	oarΔNTE	oarΔplug	oarΔNTEΔplug	Doar+oar	Doar+oarE118R	Doar+oarI122P		WT vs strain	t-value	p-value
									0	0.138387	0.145977	0.148675	0.149907	0.0744016	0.141316	0.130627	0.204012		Doar	-0.020887	0.984336
										0.109948	0.111019	0.110566	0.109133	0.0956336	0.123442	0.12235	0.196269		oarΔNTE	-0.0407682	0.969434
										0.0812117	0.0742109	0.073637	0.0693828	0.080761	0.211122	0.00143543	0.0289038		oarΔplug	0.0131378	0.990147
																			oarΔNTEΔplug	1.48612	0.233943
																			Doar+oar vs strain	t-value	p-value
																			Doar+oarE118R	1.48875	0.233303
									6	0.378468	0.118777	0.383261	0.114321	0.0693433	0.450098	0.521962	0.119316		Doar+oarV120P	0.246764	0.821013
										0.391238	0.089861	0.335853	0.146122	0.0859018	0.367728	0.522988	0.122336
										0.405129	0.0618582	0.290375	0.118137	0.100337	0.688605	0.11974	0.0130565			6h
																			WT vs strain	t-value	p-value
																			Doar	16.6125	0.000474822
									24	1	0.112874	1.21789	0.175441	0.114928	1.16531	0.781089	0.373696		oarΔNTE	1.97553	0.186875
										1	0.0850548	1.16427	0.146122	0.108358	1.2938	0.783679	0.376815		oarΔplug	20.9982	3.04008e-05
										1	0.0590776	1.06707	0.118137	0.0930554	1.18501	0.599654	0.394506		oarΔNTEΔplug	25.9485	1.31044e-05
																			Doar+oar vs strain	t-value	p-value
																			Doar+oarE118R	0.689701	0.52831
																			Doar+oarV120P	4.06246	0.0268932
									Average
										WT	Doar	oarΔNTE	oarΔplug	oarΔNTEΔplug	Doar+oar	Doar+oarE118R	Doar+oarI122P			24h
									0	0.109849	0.110402	0.110959	0.109474	0.0835987	0.158626	0.0848042	0.143062		WT vs strain	t-value	p-value
									6	0.391612	0.0901654	0.336496	0.126193	0.0851941	0.502144	0.38823	0.0849028		Doar	58.8645	0.000288473
									24	1	0.0856689	1.14974	0.146567	0.105447	1.21471	0.721474	0.381673		oarΔNTE	-3.39242	0.0769911
																			oarΔplug	51.5867	0.000375561
																			oarΔNTEΔplug	138.058	5.2462e-05
									s.d.										Doar+oar vs strain	t-value	p-value
										WT	Doar	oarΔNTE	oarΔplug	oarΔNTEΔplug	Doar+oar	Doar+oarE118R	Doar+oarI122P		Doar+oarE118R	6.7707	0.00658377
									0	0.028588	0.0358871	0.0375206	0.0402633	0.0108968	0.0463325	0.072318	0.0989394		Doar+oarV120P	20.5811	0.00235249
									6	0.0133343	0.0284606	0.0464463	0.017364	0.0155091	0.16665	0.23252	0.0622391
									24	0	0.0269036	0.0764539	0.0286545	0.0112229	0.0692019	0.105507	0.0112232

## Sheet: Fig. 6
										Fig. 6b
											Values												Statistics
																								0h
												WT	Δoar	ΔexbD2	ΔexbD1	ΔexbB1	ΔtonB1	ΔtonB1+oar	Dtonoar	DtonoarDoar			WT vs strain	t-value	p-value
											0	0.0688528	0.0529817	0.0590501	0.0485471	0.0506477	0.0570662	0.0728206	0.0730023	0.0755369			Δoar	1.43279	0.225199
												0.0751438	0.0713499	0.0651083	0.0578877	0.0544609	0.0620487	0.079672	0.053812	0.0730861			ΔexbD2	1.70701	0.138691
												0.0644776	0.0465672	0.0653134	0.0501493	0.0555224	0.0619702	0.056597	0.04405	0.0411397			ΔexbD1	3.75517	0.00945205
												0.0783458	0.0735936	0.0706396	0.0624197	0.0570254	0.0664012	0.0710249					ΔexbB1	5.08904	0.00703616
																							ΔtonB1	2.69346	0.0431201
											6	0.562259	0.0678025	0.509744	0.323608	0.36562	0.0574163	0.150076	0.673694	0.0478903			ΔtonB1+oar	0.290905	0.782805
												0.625872	0.0777139	0.585852	0.379513	0.422225	0.0613144	0.213315	0.373683	0.0448258			Dtonoar	1.79656	0.214242
												0.559642	0.0641194	0.545552	0.352836	0.383045	0.0617313	0.117493	0.307225	0.0349293			DtonoarDoar	1.52619	0.224391
												0.647958	0.0804007	0.621115	0.419086	0.4458	0.0651169	0.666196
																								6h
											24	1	0.0861244	0.521998	0.584316	0.722021	0.110981	1.21053	1.03827	0.0775169			WT vs strain	t-value	p-value
												1	0.0808959	0.467629	0.754865	0.704932	0.0931343	1.06694	0.817399	0.0754528			Δoar	23.1599	0.000176341
												1	0.0832239	0.541015	0.646567	0.752955	0.113433	0.776	0.673275	0.0370158			ΔexbD2	1.01252	0.350365
												1	0.0815566	0.503468	0.798356	0.745954	0.0986386	1.17673					ΔexbD1	7.61674	0.000266903
																							ΔexbB1	6.74355	0.000518161
																							ΔtonB1	23.9444	0.000159638
																							ΔtonB1+oar	2.40174	0.0957245
											Average												Dtonoar	1.55712	0.194435
												WT	Δoar	ΔexbD2	ΔexbD1	ΔexbB1	ΔtonB1	ΔtonB1+oar	Dtonoar	DtonoarDoar			DtonoarDoar	6.70708	0.0215148
											0	0.071705	0.0611231	0.0650279	0.0547509	0.0544141	0.0618716	0.0700286	0.0569548	0.0632542
											6	0.598933	0.0725091	0.565566	0.368761	0.404173	0.0613947	0.28677	0.451534	0.0425485				24h
											24	1	0.0829502	0.508528	0.696026	0.731466	0.104047	1.05755	0.84298	0.0633285			WT vs strain	t-value	p-value
																							Δoar	786.537	4.53221e-09
																							ΔexbD2	31.425	7.08049e-05
											s.d.												ΔexbD1	6.19852	0.00845943
												WT	Δoar	ΔexbD2	ΔexbD1	ΔexbB1	ΔtonB1	ΔtonB1+oar	Dtonoar	DtonoarDoar			ΔexbB1	24.3041	0.000152684
											0	0.00622615	0.0133948	0.00473687	0.00653994	0.00272246	0.00381448	0.00969864	0.0147298	0.0191909			ΔtonB1	184.001	3.53968e-07
											6	0.044788	0.00778687	0.0483522	0.0405813	0.0364756	0.00315184	0.25606	0.195245	0.00677397			ΔtonB1+oar	-0.582917	0.600873
											24	0	0.00233187	0.0312791	0.0980796	0.0220979	0.00973857	0.197454	0.183835	0.0228108			Dtonoar	1.47941	0.277145
																							DtonoarDoar	71.1226	0.000197632
											Fig. 6d
											Strain1	Cт value2	Average of Cт value	log2 expresion ratio	s.d.	Average of log2 expression ratio	Relative expression3
											WT_1	22.9489	23.6058	1.57677	0.666495	1.10549	1
											WT_2	24.2628		0.634207
											Doar_1	Undetermined				ND	ND
											Doar_2	Undetermined
											DtonB1_1	Undetermined				ND	ND
											DtonB1_2	Undetermined
											Dtonoar_1	21.4832	21.3893	4.355	0.42817	4.65776	4.2133
											Dtonoar_2	21.2953		4.96052
											1: RNA isolated from cell extracts of non-starving cells of the indicated strains
											2: (average of 3 technical replicates)
											3: Normalized average of log2 expression ratio

## Sheet: Fig. 8
									Fig. 8b
											Protein(s) expressed	Oar iBAQ value	Oar iBAQ ratio	Oar enrichment
									WT	biol.R.1	Oar	3.03427e+07	2.89127	4.9±1.9
											Oar-PopC	8.77292e+07
										biol.R.2	Oar	3.03427e+07	6.83744
											Oar-PopC	2.07467e+08
									DtonB	biol.R.1	Oar	3.03427e+07	11.8901	15.1±3.2
											Oar-PopC	3.60777e+08
										biol.R.2	Oar	3.03427e+07	18.3193
											Oar-PopC	5.55857e+08
									iBAQ ratios:		Ratio between Oar in the presence and absence of PopC was calculated as follows: (Oar-PopC) × (Oar)-1. Ratios were used to calculate the average enrichment ± standard error, based on two biological replicates (biol. R.).

## Sheet: Supplementary Fig. 2
	Values										Statistics	Drug
	Drug
		MC7 (M)	M+Arsenate 50uM	M+DMSO(D)	M+D+CCCP5uM	M+D+Niger. 50uM	M+D+KCl	M+D+KCl+Valin. 10uM				Time (min)	Control vs Treatment	t-value	p-value
	0	2715.55	2981.85	2933.95	3010.65	2879.61	2960.3	2892.12				0	MC7 (M) vs M+Arsenate 50uM	-2.16487	0.0735812
		2660.05	2931.85	2968.45	2968.25	2752.88	2891.28	2991.3					M+D vs M+D+CCCP5uM	-1.16339	0.328794
		2870.5	2870.18	2915.4	2934.7	2917.95	3397.16	2558.2					M+D vs M+D+Niger. 50uM	-0.272249	0.798906
		2538.9	2744.25	2538.35	2920.9	2923.75	3285.51	2618.75					M+D+KCl+ vs M+D+KCl+Valin. 10uM	2.28216	0.0626138
	10	3093.85	2441.3	4041.7	3874.2	4015.55	4344.2	4544.25				10	M vs M+Arsenate 50uM	12.016	0.00124013
		3140.25	2363.4	3992.75	3742.15	3805.01	4943.5	4620.11					M+D vs M+D+CCCP5uM	2.45094	0.0916025
		3139.89	2334.1	4104.15	3477.81	3715.74	4633.4	4813.5					M+D vs M+D+Niger. 50uM	1.38188	0.23917
		3118.24	2586.7	4122.48	4012.7	4152.41	4533.55	4991.4					M+D+KCl+ vs M+D+KCl+Valin. 10uM	-0.801104	0.453618
	30	3057.35	2207.3	4389.15	4650.8	4533.44	4375.33	4433.41				30	M vs M+Arsenate 50uM	17.3751	0.000415466
		3029.4	2075.25	4128.3	4080.05	4298.53	4168.7	4274.51					M+D vs M+D+CCCP5uM	-0.395741	0.708618
		3057.46	1991.3	4538.9	4105.13	4272	4379.28	4527.5					M+D vs M+D+Niger. 50uM	-0.271776	0.796659
		3099.86	2201.1	4093.21	4612.65	4186.86	4050.1	4342.92					M+D+KCl+ vs M+D+KCl+Valin. 10uM	-1.54435	0.183159
	60	3004	2030.35	3994.6	4315.5	3855.5	3901.5	3758.67				60	M vs M+Arsenate 50uM	16.7035	2.93897e-06
		2993.35	2116.3	3770.1	4068	3704.67	3952.4	3844.46					M+D vs M+D+CCCP5uM	-2.08018	0.106001
		3120.28	2245.16	3923.35	4466.82	3792.1	4120.8	3910.75					M+D vs M+D+Niger. 50uM	1.33143	0.240521
		3109.75	2114.44	3817.77	3855.26	3830.95	4004.76	3919.9					M+D+KCl+ vs M+D+KCl+Valin. 10uM	2.27522	0.063213
												Recovery
	Recovery
		MC7 (M)	M+Arsenate 50uM	M+DMSO(D)	M+D+CCCP5uM	M+D+Niger. 50uM	M+D+KCl	M+D+KCl+Valin. 10uM				Time (min)	Control vs Treatment	t-value	p-value
	60 + 0	2789.6	2109.1	2648.7	2941.85	2505.3	2709.8	2861.7				60 + 0	MC7 (M) vs M+Arsenate 50uM	4.45979	0.00664178
		2645.9	2265.4	2755	2898.15	2701.89	2486.79	2877.83					M+D vs M+D+CCCP5uM	-2.4113	0.0734511
		2543.11	2396.37	2867.9	2902.13	2800.44	2462.41	2511.5					M+D vs M+D+Niger. 50uM	1.59753	0.171039
		2618.77	1988.26	2808.34	2834.84	2536.6	2575.23	2718.87					M+D+KCl+ vs M+D+KCl+Valin. 10uM	-1.80935	0.130182
	60 + 10	2854.25	1706.05	3700.05	3430.95	3526.91	3825.7	3348.15				60 + 10	M vs M+Arsenate 50uM	6.86609	0.00632606
		2660.55	1812.35	3606.35	3444.45	3389.25	3905.67	3463.1					M+D vs M+D+CCCP5uM	1.88825	0.117624
		2711.47	1641.46	3877.83	3101.6	3413.02	3837.9	3676.5					M+D vs M+D+Niger. 50uM	2.64906	0.0570377
		2800.08	1056.07	3510.98	3663.1	3474.5	3795.21	3960.2					M+D+KCl+ vs M+D+KCl+Valin. 10uM	1.67815	0.191911
	60 + 30	3484.85	1623.8	3498.85	3498.35	3596.22	3926.55	3542.93				60 + 30	M vs M+Arsenate 50uM	21.5644	3.97798e-06
		3391.15	1930.1	3555.15	3579.65	3502.15	3711.25	3730.05					M+D vs M+D+CCCP5uM	0.0195757	0.985017
		3557.92	1721.82	3529.74	3688.83	3469.15	4296.5	3893.5					M+D vs M+D+Niger. 50uM	0.268359	0.797411
		3570.85	1854.12	3674.01	3486.19	3632.02	3385.78	3616.77					M+D+KCl+ vs M+D+KCl+Valin. 10uM	0.652122	0.549898
	60 + 60	3818.45	1293.8	4182.9	3527	4125.05	3347.65	3360.05				60 + 60	M vs M+Arsenate 50uM	43.8948	1.61064e-06
		3624.75	1350.1	3989.2	3483.3	4523.36	3488.25	3502.6					M+D vs M+D+CCCP5uM	4.25716	0.0130832
		3796.97	1247.6	3997.7	3599.6	4647.87	3808.75	3723.5					M+D vs M+D+Niger. 50uM	-1.86571	0.135502
		3863.69	1308.76	3936.58	3505.4	4016.4	3791.27	3556.5					M+D+KCl+ vs M+D+KCl+Valin. 10uM	0.537041	0.614267
	Drug
	Average
		MC7 (M)	M+Arsenate 50uM	M+DMSO(D)	M+D+CCCP5uM	M+D+Niger. 50uM	M+D+KCl	M+D+KCl+Valin. 10uM
	0	2696.25	2882.03	2839.04	2958.62	2868.55	3133.56	2765.09
	10	3123.06	2431.38	4065.27	3776.72	3922.18	4613.66	4742.32
	30	3061.02	2118.74	4287.39	4362.16	4322.71	4243.35	4394.59
	60	3056.85	2126.56	3876.45	4176.4	3795.81	3994.87	3858.45
	s.d.
		MC7 (M)	M+Arsenate 50uM	M+DMSO(D)	M+D+CCCP5uM	M+D+Niger. 50uM	M+D+KCl	M+D+KCl+Valin. 10uM
	0	137.605	102.583	201.66	39.9784	79.5598	245.827	209.385
	10	22.0242	113.001	59.44	227.839	198.385	250.473	201.059
	30	29.0661	104.496	213.407	311.827	148.345	162.084	109.941
	60	67.4466	88.6463	101.51	269.922	66.1261	93.9465	74.5278
	Recovery
	Average
		MC7 (M)	M+Arsenate 50uM	M+DMSO(D)	M+D+CCCP5uM	M+D+Niger. 50uM	M+D+KCl	M+D+KCl+Valin. 10uM
	0	2649.35	2189.78	2769.99	2894.24	2636.06	2558.56	2742.47
	10	2756.59	1553.98	3673.8	3410.03	3450.92	3841.12	3611.99
	30	3501.19	1782.46	3564.44	3563.26	3549.89	3830.02	3695.81
	60	3775.97	1300.06	4026.59	3528.82	4328.17	3608.98	3535.66
	s.d.
		MC7 (M)	M+Arsenate 50uM	M+DMSO(D)	M+D+CCCP5uM	M+D+Niger. 50uM	M+D+KCl	M+D+KCl+Valin. 10uM
	60 + 0	103.125	178.435	93.0825	44.2441	139.457	111.874	169.747
	60 + 10	86.9643	339.336	156.394	231.514	62.1023	46.6282	269.067
	60 + 30	82.5563	136.361	76.5899	93.4337	76.7895	382.264	152.614
	60 + 60	104.575	42.3121	107.653	50.4437	304.831	228.04	150.167

## Sheet: Supplementary Fig. 3
Supplementary Fig. 3b
		Values					Statistics
							Time (h)	WT vs ΔMXAN_0272
			WT	ΔMXAN_0272				t-value	p-value
		0	0.0917693	0.0781175			0	-1.18655	0.301062
			0.0767454	0.0964261			6	0.286742	0.788549
			0.0731113	0.0971664			24	0.416267	0.717633
		6	0.319528	0.324854
			0.323173	0.30948
			0.30069	0.300491
		24	1	1.08255
			1	0.940115
			1	0.911197
		Average
			WT	ΔMXAN_0272
		0	0.080542	0.09057
		6	0.314463	0.311609
		24	1	0.977954
		s.d.
			WT	ΔMXAN_0272
		0	0.00989148	0.0107905
		6	0.0120665	0.0123202
		24	0	0.0917302
